# Supplementary material for: Effects of Non-Immersive Virtual Reality and Video Games on Walking Speed in Parkinson Disease: A Systematic Review and Meta-Analysis
Source: J Clin Med. 2022 Nov 8;11(22):6610. doi: 10.3390/jcm11226610 (PMC9697190; doi:10.3390/jcm11226610)
Supplement: Supplementary file 1 [file jcm-11-06610-s001.zip]

Archive with 1 entries (1 files):
- jcm-1946043-supplementary.pdf
